# Supplementary material for: Z-Guggulsterone Is a Potential Lead Molecule of Dawa-ul-Kurkum against Hepatocellular Carcinoma
Source: Molecules. 2022 Aug 11;27(16):5104. doi: 10.3390/molecules27165104 (PMC9413334; doi:10.3390/molecules27165104)
Supplement: Supplementary file 1 [file molecules-27-05104-s001.zip]

Archive with 1 entries (1 files):
- molecules-1785524-supplementary.pdf
